# Supplementary material for: Bipolar Switching Characteristics of Transparent WOX-Based RRAM for Synaptic Application and Neuromorphic Engineering
Source: Materials (Basel). 2022 Oct 15;15(20):7185. doi: 10.3390/ma15207185 (PMC9605663; doi:10.3390/ma15207185)
Supplement: Supplementary file 1 [file materials-15-07185-s001.zip]

Archive with 1 entries (1 files):
- materials-1947549-supplementary.pdf
